# Supplementary material for: A multi-analyte liquid biopsy approach for nonseminomatous testicular germ cell tumors: combining cfDNA and N-glycan analysis in blood and seminal plasma
Source: Cancer Cell Int. 2025 Jul 11;25:257. doi: 10.1186/s12935-025-03887-8 (PMC12247211; doi:10.1186/s12935-025-03887-8)
Supplement: Supplementary file 3 [file 12935_2025_3887_MOESM3_ESM.xlsx]

## Sheet: Sheet1
Supplementary Table 1. Pyrosequencing assay and PCR information.
Gene	Primer	Sequence	bp	temp	No. Cycles
PRSS21	F	5'-GTAGATAAGAAAGGGATTGTG-3'	128	56°C	50
	R	5'-BIOT- CCCAAAAACTATTTAAAACCTCTCAT-3'
	SEQ	5'-GGATTGTGGGGTTTA-3'
	SEQ ANA	5'-TYGGGTTTGGGTTATATTAAGAAGTGTGGTTGAAGATTYGTTTTTAGGGGTTGAAAGTTAGGGYGTTGTTAGGTATGAGAGGTTTTAAA-3'
RASSF1A	F	5'-AGTTTGGATTTTGGGGGAGG-3'	136	65°C	50
	R	5'-BIOT-CAACTCAATAAACTCAAACTCCCC-3'
	SEQ	5'-GGGTTAGTTTTGTGGTTT-3'
	SEQ ANA	5'-YGTTYGGTTYGYGTTTGTTAGYGTTTAAAGTTAGYGAAGTAYGGGTTTAATYGGGTTATGTYG-3'
LINE-1	F	5'-BIOT-TAGGGAGTGTTAGATAGTGG-3'	120	58°C	50
	R	5'-AACTCCCTAACCCCTTAC-3'
	SEQ	5’-CAAATAAAACAATACCTC-3’
	SEQ ANA	5'-RCCCTACTTCRACTCRCRCACRATACRCACACACACTAACCTAC-3'
