# Supplementary material for: A multi-analyte liquid biopsy approach for nonseminomatous testicular germ cell tumors: combining cfDNA and N-glycan analysis in blood and seminal plasma
Source: Cancer Cell Int. 2025 Jul 11;25:257. doi: 10.1186/s12935-025-03887-8 (PMC12247211; doi:10.1186/s12935-025-03887-8)
Supplement: Supplementary file 4 [file 12935_2025_3887_MOESM4_ESM.xlsx]

## Sheet: model_performance
Supplementary Table 2 - Logistic regression model performance. Depicted are: the optimal probability threshold (maximising the Youden index), Youden index, Area Under Curve (AUC), 10-fold cross-validated AUC and confusion-matrix metrics at the optimal threshold (sensitivity, specificity, PPV, NPV and overall accuracy).
Model	Threshold	Youden index	AUC	Sensitivity	Specificity	Cross Validation AUC	Confusion Matrix Accuracy	Confusion Matrix Sensitivity	Confusion Matrix Specificity	Confusion Matrix Threshold
Seminal plasma LINE1	0.215	0.526	0.797	0.824	0.702	0.739	0.734	0.702	0.824	0.215
Seminal plasma PRSS21	0.238	0.507	0.78	0.794	0.713	0.733	0.734	0.713	0.794	0.238
Seminal plasma Combined cfDNA	0.183	0.542	0.825	0.882	0.66	0.728	0.719	0.66	0.882	0.183
Blood plasma LINE1	0.421	0.592	0.861	0.683	0.909	0.84	0.831	0.909	0.683	0.421
Blood plasma RASSF1A	0.308	0.392	0.739	0.756	0.636	0.665	0.678	0.636	0.756	0.308
Blood plasma Combined cfDNA	0.333	0.66	0.888	0.829	0.831	0.838	0.831	0.831	0.829	0.333
Blood plasma Glycans	0.256	0.553	0.827	0.775	0.778	0.747	0.777	0.778	0.775	0.256
Blood plasma Combined cfDNA and Glycans	0.473	0.822	0.955	0.875	0.947	0.85	0.922	0.947	0.875	0.473
